# Supplementary material for: Transcultural adaptation and assessment of psychometric properties of the Spanish version of the Scale for the Evaluation of Staff-Patient Interactions in Progress Notes
Source: PLoS One. 2023 Mar 28;18(3):e0281832. doi: 10.1371/journal.pone.0281832 (PMC10047521; doi:10.1371/journal.pone.0281832)
Supplement: S3 File — (XLSX) [file pone.0281832.s003.xlsx]

## Sheet: Sheet1
Código de la nota clínica (Ejemplo: NCV5)	Código evaluador/a asignado (Ejemplo: 3)	PASO 1: Evaluar la presencia de la experiencia del paciente en la nota Se evalúa en función de si está suficientemente descrita la experiencia del paciente en la nota clínica en el contexto de ...	PASO 2: Evaluar la experiencia del paciente en el contexto de la interacción con la enfermera Se evalúa en función de cómo está descrita la experiencia del paciente en la nota clínica en el cont...	PASO 3: Evaluar la calidad de la interacción descrita Se evalúa en función de cómo ha intervenido la enfermera según la experiencia del paciente y cómo respondió el paciente a este abordaje. Sel...	PASO 4: Evaluar la calidad de la sintonía en la interacción Se evalúa la calidad de la sintonía en la intervención entre la enfermera y el paciente. Se responde con (-II, -I, +I, +II). Seleccion...
NCV1	11	1	1	0
NCV1	12	1	1	0
NCV1	14	1	1	0
NCV1	17	1	1	0
NCV1	18	1	1	0
NCV1	19	1	1	0
NCV1	20	1	1	2
NCV1	21	1	1	1
NCV1	22	1	1	0
NCV1	23	1	1	0
NCV1	24	1	1	0
NCV1	25	1	1	0
NCV1	26	1	2	0
NCV1	27	1	1	0
NCV1	28	1	1	2
NCV1	29	1	3	3	3
NCV1	3	1	1	0
NCV1	30	1	1	0
NCV1	31	1	1	0
NCV1	33	1	3	3	3
NCV1	34	1	1	0
NCV1	35	1	1	0
NCV1	36	1	1	0
NCV1	38	1	1	0
NCV1	4	1	1	0
NCV1	5	1	1	0
NCV1	6	1	1	0
NCV1	7	1	1	0
NCV1	8	1	1	0
NCV10	11	1	1	2
NCV10	12	1	1	3	1
NCV10	14	1	1	3	1
NCV10	17	1	1	3	1
NCV10	18	1	0	3	2
NCV10	19	1	1	3	1
NCV10	20	1	0	3	1
NCV10	21	1	1	2
NCV10	22	1	1	2
NCV10	23	1	1	3	1
NCV10	24	1	1	3	2
NCV10	25	1	1	3	2
NCV10	26	1	1	3	1
NCV10	27	1	1	3	1
NCV10	28	1	1	3	2
NCV10	29	0
NCV10	3	1	1	2
NCV10	30	1	1	3	1
NCV10	31	1	0	3	1
NCV10	33	0
NCV10	34	1	2	3	2
NCV10	35	1	1	2
NCV10	36	1	1	3	2
NCV10	38	1	1	3	2
NCV10	4	1	1	3	1
NCV10	5	1	1	3	1
NCV10	6	1	1	3	1
NCV10	7	1	1	3	2
NCV10	8	1	1	3	1
NCV11	11	1	1	2
NCV11	12	1	1	3	2
NCV11	14	1	1	2
NCV11	17	1	1	1
NCV11	18	1	1	2
NCV11	19	1	1	2
NCV11	20	1	1	3	2
NCV11	21	1	1	2
NCV11	22	1	1	2
NCV11	23	1	1	2
NCV11	24	1	1	3	2
NCV11	25	1	0	2
NCV11	26	1	3	3	3
NCV11	27	1	1	1
NCV11	28	1	1	3	3
NCV11	29	1	2	3	3
NCV11	3	1	1	2
NCV11	30	1	1	2
NCV11	31	1	1	2
NCV11	33	1	3	3	2
NCV11	34	1	1	3	2
NCV11	35	1	1	2
NCV11	36	1	2	2
NCV11	38	1	1	3	1
NCV11	4	1	1	2
NCV11	5	1	2	2
NCV11	6	1	1	2
NCV11	7	1	0	2
NCV11	8	1	1	2
NCV12	11	0
NCV12	12	1	2	0
NCV12	14	1	3	0
NCV12	17	1	2	0
NCV12	18	1	3	0
NCV12	19	1	3	0
NCV12	20	1	3	0
NCV12	21	1	3	0
NCV12	22	1	2	0
NCV12	23	0
NCV12	24	1	2	0
NCV12	25	0
NCV12	26	1	3	3	3
NCV12	27	1	2	0
NCV12	28	1	3	0
NCV12	29	1	2	3	2
NCV12	3	1	3	0
NCV12	30	1	3	0
NCV12	31	1	3	0
NCV12	33	0
NCV12	34	1	3	0
NCV12	35	1	3	0
NCV12	36	0
NCV12	38	1	2	0
NCV12	4	1	3	0
NCV12	5	1	2	0
NCV12	6	1	3	0
NCV12	7	0
NCV12	8	0
NCV2	11	0
NCV2	12	1	1	0
NCV2	14	1	1	0
NCV2	17	0
NCV2	18	1	2	0
NCV2	19	1	2	0
NCV2	20	1	2	1
NCV2	21	1	2	0
NCV2	22	1	1	0
NCV2	23	1	1	0
NCV2	24	1	2	0
NCV2	25	1	1	1
NCV2	26	1	1	0
NCV2	27	1	1	0
NCV2	28	1	1	1
NCV2	29	0
NCV2	3	1	2	0
NCV2	30	1	2	0
NCV2	31	1	2	0
NCV2	33	0
NCV2	34	0
NCV2	35	0
NCV2	36	1	2	0
NCV2	38	1	2	0
NCV2	4	1	2	0
NCV2	5	1	2	0
NCV2	6	1	2	0
NCV2	7	1	2	0
NCV2	8	1	2	0
NCV3	11	1	0	3	0
NCV3	12	1	1	3	1
NCV3	14	1	1	3	0
NCV3	17	1	0	1
NCV3	18	1	0	3	0
NCV3	19	1	0	3	0
NCV3	20	1	0	3	0
NCV3	21	1	0	3	1
NCV3	22	1	0	3	1
NCV3	23	1	1	3	0
NCV3	24	1	0	3	0
NCV3	25	1	0	3	0
NCV3	26	1	0	1
NCV3	27	1	0	3	0
NCV3	28	1	0	1
NCV3	29	1	2	3	2
NCV3	3	1	0	2
NCV3	30	1	0	3	0
NCV3	31	1	0	3	0
NCV3	33	1	0	3	1
NCV3	34	1	0	3	0
NCV3	35	1	0	3	1
NCV3	36	1	0	3	1
NCV3	38	1	0	3	0
NCV3	4	1	0	3	0
NCV3	5	1	0	3	1
NCV3	6	1	0	3	0
NCV3	7	1	0	3	1
NCV3	8	1	0	3	0
NCV4	11	1	1	3	2
NCV4	12	1	1	3	2
NCV4	14	1	1	3	2
NCV4	17	1	1	3	3
NCV4	18	1	1	3	3
NCV4	19	1	1	3	3
NCV4	20	1	1	3	3
NCV4	21	1	1	3	3
NCV4	22	1	1	3	3
NCV4	23	1	1	3	3
NCV4	24	1	1	3	3
NCV4	26	1	2	3	3
NCV4	27	1	1	3	2
NCV4	28	1	1	3	3
NCV4	29	1	2	2
NCV4	3	1	1	2
NCV4	30	1	1	3	3
NCV4	31	1	1	3	3
NCV4	33	1	3	3	3
NCV4	34	0
NCV4	35	1	2	2
NCV4	36	1	2	3	3
NCV4	38	1	1	2
NCV4	4	1	1	3	3
NCV4	5	1	1	1
NCV4	6	1	1	3	2
NCV4	7	1	0	3	1
NCV4	8	1	1	3	3
NCV5	38	1	1	0
NCV5	11	1	1	0
NCV5	12	1	1	0
NCV5	14	1	1	0
NCV5	17	1	1	0
NCV5	18	1	1	0
NCV5	19	1	1	0
NCV5	20	1	1	0
NCV5	21	1	1	0
NCV5	22	1	1	0
NCV5	23	1	1	0
NCV5	24	1	1	0
NCV5	25	1	1	0
NCV5	26	1	2	0
NCV5	27	1	1	0
NCV5	28	1	1	2
NCV5	29	0
NCV5	3	1	1	0
NCV5	31	1	1	0
NCV5	33	0
NCV5	34	1	1	0
NCV5	35	1	1	0
NCV5	36	1	1	0
NCV5	4	1	1	0
NCV5	5	1	1	0
NCV5	6	1	1	0
NCV5	7	1	0	0
NCV5	8	1	1	0
NCV6	11	1	2	2
NCV6	12	0
NCV6	14	0
NCV6	17	0
NCV6	18	0
NCV6	19	0
NCV6	20	0
NCV6	21	0
NCV6	22	0
NCV6	23	0
NCV6	24	0
NCV6	25	1	2	1
NCV6	26	1	2	3	3
NCV6	27	0
NCV6	28	0
NCV6	29	1	2	2
NCV6	3	0
NCV6	30	0
NCV6	31	0
NCV6	33	0
NCV6	34	0
NCV6	35	0
NCV6	36	0
NCV6	38	0
NCV6	4	0
NCV6	5	1	1	0
NCV6	6	1	2	0
NCV6	7	0
NCV6	8	0
NCV7	11	1	0	3	3
NCV7	12	1	1	0
NCV7	14	0
NCV7	17	1	1	2
NCV7	18	1	0	3	3
NCV7	19	1	0	2
NCV7	20	1	0	3	3
NCV7	21	1	1	2
NCV7	22	1	0	3	2
NCV7	23	0
NCV7	24	1	0	3	2
NCV7	25	1	0	3	2
NCV7	26	1	1	2
NCV7	27	1	0	2
NCV7	28	1	1	3	2
NCV7	29	1	2	2
NCV7	29	0
NCV7	3	1	0	2
NCV7	30	1	0	3	2
NCV7	31	1	0	3	2
NCV7	33	0
NCV7	34	1	0	3	2
NCV7	35	1	0	1
NCV7	36	1	0	2
NCV7	38	1	0	2
NCV7	4	1	0	3	2
NCV7	5	1	2	2
NCV7	6	1	0	2
NCV7	7	1	0	3	2
NCV7	8	0
NCV8	11	1	1	2
NCV8	14	1	1	3	2
NCV8	17	1	1	3	2
NCV8	18	1	1	3	3
NCV8	19	1	1	3	2
NCV8	20	1	1	3	3
NCV8	21	1	1	2
NCV8	22	1	1	2
NCV8	23	1	1	2
NCV8	24	1	1	3	2
NCV8	25	1	1	3	2
NCV8	26	1	1	0
NCV8	27	1	1	3	2
NCV8	28	1	1	2
NCV8	3	1	1	3	2
NCV8	30	1	1	3	2
NCV8	31	1	1	2
NCV8	33	0
NCV8	34	1	1	3	2
NCV8	35	0
NCV8	36	1	2	2
NCV8	38	1	1	2
NCV8	4	1	1	3	2
NCV8	5	1	2	3	2
NCV8	6	1	1	2
NCV8	7	1	1	3	2
NCV8	8	1	1	2
NCV9	11	1	1	1
NCV9	12	1	1	1
NCV9	14	1	1	1
NCV9	17	1	1	1
NCV9	18	1	1	0
NCV9	19	1	1	1
NCV9	20	1	1	2
NCV9	21	1	1	2
NCV9	22	1	1	1
NCV9	23	1	1	1
NCV9	24	1	1	2
NCV9	25	1	1	1
NCV9	26	1	2	1
NCV9	27	1	1	1
NCV9	28	1	1	1
NCV9	29	1	1	1
NCV9	3	1	1	0
NCV9	30	1	1	0
NCV9	31	1	1	1
NCV9	33	0
NCV9	34	1	1	1
NCV9	35	0
NCV9	36	0
NCV9	38	1	1	0
NCV9	4	1	1	1
NCV9	5	1	1	0
NCV9	6	1	1	1
NCV9	7	1	1	1
NCV9	8	1	1	1
NVC4	25	1	0	3	3
NVC5	30	1	1	0
NVC8	12	1	1	2

## Sheet: Hoja1
		Paso 1
		0=No, ninguna descripción de la experiencia del paciente o descripción insuficiente para la categorización en el paso 2.
		1=Si, la experiencia del paciente se describe con suficiente claridad como para poder clasificarla en el paso 2 en cualquiera de los ítems
		Paso II
		0=- II. MUY INCÓMODO
		1=– I. INCÓMODO
		2=+I. POSITIVO
		3=+ II MUY POSITIVO
		Paso III
		0=A. No hay descripción de la intervención de la enfermera o la descripción no es clara.
		1=B. Se describe la intervención, pero no describe la respuesta posterior del paciente
		2=C. Abordaje superficial, se describe la intervención y una respuesta positiva o de aceptación del paciente, pero no queda registrado que sentimientos genera su respuesta.
		3=D. Tanto la intervención de la enfermera como la respuesta del paciente se describen de tal manera que se puede juzgar si el paciente se sintió satisfecho o no.
		Paso IV
		0=- II. SINTONÍA FALLIDA
		1=– I. SINTONÍA PARCIALMENTE FALLIDA
		2=+I. SINTONÍA PARCIALMENTE EXITOSA
		3=+ II. SINTONÍA EXITOSA
